# Supplementary material for: Flow Features of the Near Wake of the Australian Boobook Owl (Ninox boobook) During Flapping Flight Suggest an Aerodynamic Mechanism of Sound Suppression for Stealthy Flight
Source: Integr Org Biol. 2019 Feb 19;1(1):obz001. doi: 10.1093/iob/obz001 (PMC7671144; doi:10.1093/iob/obz001)
Supplement: Supplement_Material_obz001 [file supplement_material_obz001.zip]

Archive with 3 entries (3 files):
- supplementary_1_owl_iob.pdf
- supplementary_2_owl_iob.pdf
- supplementary_3_owl_iob.pdf
